# Supplementary material for: Osteoclasts’ Ability to Generate Trenches Rather Than Pits Depends on High Levels of Active Cathepsin K and Efficient Clearance of Resorption Products
Source: Int J Mol Sci. 2020 Aug 18;21(16):5924. doi: 10.3390/ijms21165924 (PMC7460581; doi:10.3390/ijms21165924)
Supplement: Supplementary file 1 [file ijms-21-05924-s001.zip]

Archive with 3 entries (3 files):
- Movie1.mp4
- Movie2.mp4
- Movie3.mp4
